# Supplementary material for: Crenactin from Pyrobaculum calidifontis is closely related to actin in structure and forms steep helical filaments
Source: FEBS Lett. 2014 Mar 3;588(5):776–82. doi: 10.1016/j.febslet.2014.01.029 (PMC4158420; doi:10.1016/j.febslet.2014.01.029)
Supplement: Supplementary data 1 [file mmc1.zip]

Archive with 1 entries (1 files):
- crenactinfilament.pse
